# Supplementary material for: A peptide-based approach to evaluate the adaptability of influenza A virus to humans based on its hemagglutinin proteolytic cleavage site
Source: PLoS One. 2017 Mar 30;12(3):e0174827. doi: 10.1371/journal.pone.0174827 (PMC5373629; doi:10.1371/journal.pone.0174827)
Supplement: S1 Table — (XLSX) [file pone.0174827.s001.xlsx]

## Sheet: Sheet1
		H1 IPSIQSRGL		H1 S343G IPSIQGRGL		WSN IPSIQYRGL		H2 VPGIESRGL		H3 VPEKQTRGL		H5 LPAI VPQRETRGL		H5 HPAI EKRRKKRGL		H6N1 VPQIATRGL		H6N1 04/05 VPQIETRGL		H7G PEIPKGRGLF		H7P PEIPKPRGL		H7T PEIPKTRGL		H9 VPARSSRGL		H10 PELMQGRGL
	Trypsin	156.566	(+/- 14.6)	67.7676	(+/- 7.08)	96.4659	(+/- 28.37)	260.153	(+/- 27.04)	130.034	(+/- 15.88)	76.2628	(+/- 22.17)	211.299	(+/- 13.44)	76.3176	(+/- 15.56)	67.1121	(+/- 11.58)	287.808	(+/- 10.96)	55.2511	(+/- 19.48)	46.1161	(+/- 13.34)	184.013	(+/- 49.49)	205.747	(+/- 3.44)
	Matriptase	88.5942	(+/- 5.58)	36.122	(+/- 2.23)	0		48.3083	(+/- 4.87)	85.5708	(+/- 9.28)	85.4251	(+/- 3.25)	1647	(+/- 38.53)	10.7393	(+/- 1.79)	29.4444	(+/- 5.01)	302.179	(+/- 15.24)	50.1761	(+/- 1.36)	34.7249	(+/- 5.81)	532.176	(+/- 27.49)	24.9966	(+/- 2.76)
	HAT	58.0294	(+/- 4.46)	0		0		53.648	(+/- 7.19)	198.721	(+/- 12.88)	94.549	(+/- 7.13)	17.8051	(+/- 2.86)	15.1943	(+/- 4.04)	32.6604	(+/- 1.04)	16.2106	(+/- 11.16)	0		0		129.393	(+/- 5.23)	0
	KLK5	69.471	(+/- 6.04)	0		0		17.2508	(+/- 4.630	81.0636	(+/- 8.32)	29.912	(+/- 2.76)	15.4745	(+/- 0.19)	19.1317	(+/- 1.210	108.716	(+/- 10.85)	17.6157	(+/- 2.33)	20.4211	(+/- 1.93)	57.937	(+/- 9.01)	42.8741	(+/- 2.03)	0
	KLK12	110.786	(+/- 12.97)	0		0		218.549	(+/- 4.15)	69.4931	(+/- 3.76)	73.7189	(+/- 4.05)	0		132.259	(+/- 11.62)	208.988	(+/- 21.44)	18.8158	(+/- 4.69)	14.1768	(+/- 2.88)	29.9939	(+/- 2.71)	6.86557	(+/- 0.40)	0
	Plasmin	37.771	(+/- 4.44)	0		233.952	(+/- 25.99)	6.82033	(+/- 1.69)	94.9074	(+/- 16.54)	125.855	(+/- 10.09)	243.471	(+/- 10.26)	32.5852	(+/- 5.17)	96.2123	(+/- 6.92)	97.8334	(+/- 13.98)	168.818	(+/- 17.19)	116.943	(+/- 9.71)	85.2377	(+/- 12.57)	0
	Factor Xa	38.3579	(+/- 2.09)	113.947	(+/- 13.07)	167.109	(+/- 27.28)	18.2177	(+/- 1.40)	0		46.7582	(+/- 13.84)	0		0		0		333.283	(+/- 25.78)	33.07	(+/- 2.89)	13.3349	(+/- 6.56)	163.18	(+/- 20.32)	56.7934	(+/- 10.43)
	Furin	0		0		0		0		0		0		53.7942	(+/- 5.31)	0		0		0		0		0		0		0
					#DIV/0!	#DIV/0!
